# Supplementary material for: Blocked at the Stomatal Gate, a Key Step of Wheat Stb16q-Mediated Resistance to Zymoseptoria tritici
Source: Front Plant Sci. 2022 Jun 27;13:921074. doi: 10.3389/fpls.2022.921074 (PMC9271956; doi:10.3389/fpls.2022.921074)
Supplement: Supplementary file 5 [file Table_1.XLSX]

## Sheet: Raw Data
SupplementaryTable1: Raw data of the cytological assays of Stb16q NILs
Days_post_inoculation	Genotype	Isolate	Replicate	Stomata	Spores	Germinated_spores	Reached_stomata	Penetration_attempt	Successfull_penetration	Secondary_sub-stomatal_cavities_colonisation	Early-stage_pycnidia	Pycnidia	Germination_rate	Reached_stomata_rate	Penetration_attempt_rate	Successfull_penetration_rate	Secondary_sub-stomatal_cavities_colonisation_rate	Early-stage_pycnidia_rate	Pycnidia_rate	Penetration_efficiency
9	NILstb	CFZ008	1	38	#N/A	#N/A	15	6	6	29	8	0	#N/A	0.394737	0.157895	0.157895	0.763158	0.210526	0	#N/A
9	NILstb	CFZ008	2	39	#N/A	#N/A	18	14	13	20	5	0	#N/A	0.461538	0.358974	0.333333	0.512821	0.128205	0	#N/A
9	NILstb	CFZ008	3	38	#N/A	#N/A	14	7	7	28	11	0	#N/A	0.368421	0.184211	0.184211	0.736842	0.289474	0	#N/A
9	NILstb	CFZ008	4	37	#N/A	#N/A	19	13	11	19	12	0	#N/A	0.513514	0.351351	0.297297	0.513514	0.324324	0	#N/A
9	NILstb	CFZ008	5	38	#N/A	#N/A	16	12	11	23	14	0	#N/A	0.421053	0.315789	0.289474	0.605263	0.368421	0	#N/A
9	NILstb	CFZ008	6	38	#N/A	#N/A	16	8	5	16	2	0	#N/A	0.421053	0.210526	0.131579	0.421053	0.0526316	0	#N/A
6	NILstb	CFZ008	4	40	157	124	20	13	12	12	0	0	0.789809	0.5	0.325	0.3	0.3	0	0	0.1
6	NILstb	CFZ008	5	47	99	66	16	9	5	9	0	0	0.666667	0.340426	0.191489	0.106383	0.191489	0	0	0.08
6	NILstb	CFZ008	6	43	131	105	16	13	8	17	0	0	0.801527	0.372093	0.302326	0.186047	0.395349	0	0	0.08
6	NILstb	CFZ008	1	38	70	49	21	4	1	4	0	0	0.7	0.552632	0.105263	0.0263158	0.105263	0	0	0.02
6	NILstb	CFZ008	2	36	63	62	20	9	1	2	0	0	0.984127	0.555556	0.25	0.0277778	0.0555556	0	0	0.02
6	NILstb	CFZ008	3	41	76	60	21	15	0	0	0	0	0.789474	0.512195	0.365854	0	0	0	0	0
4	NILstb	CFZ008	1	30	87	38	14	2	0	0	0	0	0.436782	0.466667	0.0666667	0	0	0	0	0
4	NILstb	CFZ008	2	34	65	50	12	1	0	0	0	0	0.769231	0.352941	0.0294118	0	0	0	0	0
4	NILstb	CFZ008	3	37	106	73	18	11	1	0	0	0	0.688679	0.486486	0.297297	0.027027	0	0	0	0.01
4	NILstb	CFZ008	4	33	125	77	21	15	2	0	0	0	0.616	0.636364	0.454545	0.0606061	0	0	0	0.03
4	NILstb	CFZ008	5	34	104	68	21	12	2	0	0	0	0.653846	0.617647	0.352941	0.0588235	0	0	0	0.03
4	NILstb	CFZ008	6	33	241	120	16	12	4	0	0	0	0.497925	0.484848	0.363636	0.121212	0	0	0	0.03
2	NILstb	CFZ008	3	37	192	66	1	1	0	0	0	0	0.34375	0.027027	0.027027	0	0	0	0	0
2	NILstb	CFZ008	4	34	443	98	4	0	0	0	0	0	0.221219	0.117647	0	0	0	0	0	0
2	NILstb	CFZ008	5	41	438	171	7	3	0	0	0	0	0.390411	0.170732	0.0731707	0	0	0	0	0
2	NILstb	CFZ008	6	40	392	60	3	1	1	0	0	0	0.153061	0.075	0.025	0.025	0	0	0	0.02
2	NILstb	CFZ008	1	34	61	43	5	0	0	0	0	0	0.704918	0.147059	0	0	0	0	0	0
2	NILstb	CFZ008	2	32	50	39	7	0	0	0	0	0	0.78	0.21875	0	0	0	0	0	0
13	NILstb	CFZ008	1	36	#N/A	#N/A	#N/A	#N/A	#N/A	#N/A	22	8	#N/A	#N/A	#N/A	#N/A	#N/A	0.611111	0.222222	#N/A
13	NILstb	CFZ008	2	43	#N/A	#N/A	#N/A	#N/A	#N/A	#N/A	28	15	#N/A	#N/A	#N/A	#N/A	#N/A	0.651163	0.348837	#N/A
13	NILstb	CFZ008	3	35	#N/A	#N/A	#N/A	#N/A	#N/A	#N/A	8	0	#N/A	#N/A	#N/A	#N/A	#N/A	0.228571	0	#N/A
13	NILstb	CFZ008	4	34	#N/A	#N/A	#N/A	#N/A	#N/A	#N/A	8	0	#N/A	#N/A	#N/A	#N/A	#N/A	0.235294	0	#N/A
13	NILstb	CFZ008	5	31	#N/A	#N/A	#N/A	#N/A	#N/A	#N/A	3	0	#N/A	#N/A	#N/A	#N/A	#N/A	0.0967742	0	#N/A
13	NILstb	CFZ008	6	39	#N/A	#N/A	#N/A	#N/A	#N/A	#N/A	15	2	#N/A	#N/A	#N/A	#N/A	#N/A	0.384615	0.0512821	#N/A
9	NILStb16q	CFZ008	1	43	#N/A	#N/A	17	8	8	35	23	0	#N/A	0.395349	0.186047	0.186047	0.813953	0.534884	0	#N/A
9	NILStb16q	CFZ008	2	36	#N/A	#N/A	11	5	5	22	10	0	#N/A	0.305556	0.138889	0.138889	0.611111	0.277778	0	#N/A
9	NILStb16q	CFZ008	3	37	#N/A	#N/A	14	5	4	17	6	0	#N/A	0.378378	0.135135	0.108108	0.459459	0.162162	0	#N/A
9	NILStb16q	CFZ008	4	52	#N/A	#N/A	11	5	5	37	16	0	#N/A	0.211538	0.0961538	0.0961538	0.711538	0.307692	0	#N/A
9	NILStb16q	CFZ008	5	36	#N/A	#N/A	8	7	7	12	0	0	#N/A	0.222222	0.194444	0.194444	0.333333	0	0	#N/A
9	NILStb16q	CFZ008	5	36	#N/A	#N/A	16	10	9	24	6	0	#N/A	0.444444	0.277778	0.25	0.666667	0.166667	0	#N/A
6	NILStb16q	CFZ008	1	42	76	56	16	14	2	1	0	0	0.736842	0.380952	0.333333	0.047619	0.0238095	0	0	0.04
6	NILStb16q	CFZ008	2	42	48	35	16	9	3	4	0	0	0.729167	0.380952	0.214286	0.0714286	0.0952381	0	0	0.09
6	NILStb16q	CFZ008	3	39	76	58	18	14	7	1	0	0	0.763158	0.461538	0.358974	0.179487	0.025641	0	0	0.12
6	NILStb16q	CFZ008	4	41	107	82	22	13	13	15	0	0	0.766355	0.536585	0.317073	0.317073	0.365854	0	0	0.16
6	NILStb16q	CFZ008	5	38	61	49	14	7	6	13	0	0	0.803279	0.368421	0.184211	0.157895	0.342105	0	0	0.12
6	NILStb16q	CFZ008	6	38	92	80	17	6	3	6	0	0	0.869565	0.447368	0.157895	0.0789474	0.157895	0	0	0.04
4	NILStb16q	CFZ008	1	50	88	70	21	6	0	0	0	0	0.795455	0.42	0.12	0	0	0	0	0
4	NILStb16q	CFZ008	2	48	105	60	20	14	3	1	0	0	0.571429	0.416667	0.291667	0.0625	0.0208333	0	0	0.05
4	NILStb16q	CFZ008	3	45	106	54	13	6	1	0	0	0	0.509434	0.288889	0.133333	0.0222222	0	0	0	0.02
4	NILStb16q	CFZ008	4	45	245	76	6	1	0	0	0	0	0.310204	0.133333	0.0222222	0	0	0	0	0
4	NILStb16q	CFZ008	5	40	296	142	10	7	2	1	0	0	0.47973	0.25	0.175	0.05	0.025	0	0	0.01
4	NILStb16q	CFZ008	6	33	267	93	9	2	0	0	0	0	0.348315	0.272727	0.0606061	0	0	0	0	0
2	NILStb16q	CFZ008	3	34	323	88	6	0	0	0	0	0	0.272446	0.176471	0	0	0	0	0	0
2	NILStb16q	CFZ008	4	34	249	77	5	1	0	0	0	0	0.309237	0.147059	0.0294118	0	0	0	0	0
2	NILStb16q	CFZ008	5	55	450	136	9	1	0	0	0	0	0.302222	0.163636	0.0181818	0	0	0	0	0
2	NILStb16q	CFZ008	6	48	401	129	6	1	0	0	0	0	0.321696	0.125	0.0208333	0	0	0	0	0
2	NILStb16q	CFZ008	1	35	56	27	8	0	0	0	0	0	0.482143	0.228571	0	0	0	0	0	0
2	NILStb16q	CFZ008	2	42	103	33	1	0	0	0	0	0	0.320388	0.0238095	0	0	0	0	0	0
13	NILStb16q	CFZ008	1	43	#N/A	#N/A	#N/A	#N/A	#N/A	#N/A	26	5	#N/A	#N/A	#N/A	#N/A	#N/A	0.604651	0.116279	#N/A
13	NILStb16q	CFZ008	2	49	#N/A	#N/A	#N/A	#N/A	#N/A	#N/A	41	0	#N/A	#N/A	#N/A	#N/A	#N/A	0.836735	0	#N/A
13	NILStb16q	CFZ008	3	40	#N/A	#N/A	#N/A	#N/A	#N/A	#N/A	29	5	#N/A	#N/A	#N/A	#N/A	#N/A	0.725	0.125	#N/A
13	NILStb16q	CFZ008	4	34	#N/A	#N/A	#N/A	#N/A	#N/A	#N/A	4	0	#N/A	#N/A	#N/A	#N/A	#N/A	0.117647	0	#N/A
13	NILStb16q	CFZ008	5	41	#N/A	#N/A	#N/A	#N/A	#N/A	#N/A	3	0	#N/A	#N/A	#N/A	#N/A	#N/A	0.0731707	0	#N/A
13	NILStb16q	CFZ008	6	40	#N/A	#N/A	#N/A	#N/A	#N/A	#N/A	7	0	#N/A	#N/A	#N/A	#N/A	#N/A	0.175	0	#N/A
9	NILstb	IPO9415	1	43	#N/A	#N/A	27	21	21	20	15	0	#N/A	0.627907	0.488372	0.488372	0.465116	0.348837	0	#N/A
9	NILstb	IPO9415	2	37	#N/A	#N/A	13	9	9	28	12	0	#N/A	0.351351	0.243243	0.243243	0.756757	0.324324	0	#N/A
9	NILstb	IPO9415	3	36	#N/A	#N/A	16	11	11	25	12	0	#N/A	0.444444	0.305556	0.305556	0.694444	0.333333	0	#N/A
9	NILstb	IPO9415	4	44	#N/A	#N/A	21	9	8	22	10	0	#N/A	0.477273	0.204545	0.181818	0.5	0.227273	0	#N/A
9	NILstb	IPO9415	5	47	#N/A	#N/A	19	11	11	34	11	0	#N/A	0.404255	0.234043	0.234043	0.723404	0.234043	0	#N/A
9	NILstb	IPO9415	6	45	#N/A	#N/A	16	11	11	34	15	0	#N/A	0.355556	0.244444	0.244444	0.755556	0.333333	0	#N/A
6	NILstb	IPO9415	1	37	55	41	16	12	2	0	0	0	0.745455	0.432432	0.324324	0.0540541	0	0	0	0.05
6	NILstb	IPO9415	2	35	56	50	21	12	4	0	0	0	0.892857	0.6	0.342857	0.114286	0	0	0	0.08
6	NILstb	IPO9415	3	35	76	51	16	6	1	0	0	0	0.671053	0.457143	0.171429	0.0285714	0	0	0	0.02
6	NILstb	IPO9415	4	40	91	75	18	12	3	2	0	0	0.824176	0.45	0.3	0.075	0.05	0	0	0.04
6	NILstb	IPO9415	5	37	68	52	16	14	11	6	0	0	0.764706	0.432432	0.378378	0.297297	0.162162	0	0	0.21
6	NILstb	IPO9415	6	39	134	95	15	8	6	7	0	0	0.708955	0.384615	0.205128	0.153846	0.179487	0	0	0.06
4	NILstb	IPO9415	3	50	117	86	28	13	0	0	0	0	0.735043	0.56	0.26	0	0	0	0	0
4	NILstb	IPO9415	4	32	113	81	17	11	2	0	0	0	0.716814	0.53125	0.34375	0.0625	0	0	0	0.02
4	NILstb	IPO9415	5	34	89	54	16	9	3	0	0	0	0.606742	0.470588	0.264706	0.0882353	0	0	0	0.06
4	NILstb	IPO9415	1	29	42	33	5	1	0	0	0	0	0.785714	0.172414	0.0344828	0	0	0	0	0
4	NILstb	IPO9415	2	32	78	50	11	2	0	0	0	0	0.641026	0.34375	0.0625	0	0	0	0	0
4	NILstb	IPO9415	6	35	222	84	9	5	1	0	0	0	0.378378	0.257143	0.142857	0.0285714	0	0	0	0.01
2	NILstb	IPO9415	4	31	325	147	8	3	0	0	0	0	0.452308	0.258065	0.0967742	0	0	0	0	0
2	NILstb	IPO9415	5	47	185	90	14	0	0	0	0	0	0.486486	0.297872	0	0	0	0	0	0
2	NILstb	IPO9415	6	34	183	82	5	1	1	0	0	0	0.448087	0.147059	0.0294118	0.0294118	0	0	0	0.01
2	NILstb	IPO9415	1	31	67	45	10	1	0	0	0	0	0.671642	0.322581	0.0322581	0	0	0	0	0
2	NILstb	IPO9415	2	35	64	46	9	2	0	0	0	0	0.71875	0.257143	0.0571429	0	0	0	0	0
2	NILstb	IPO9415	3	30	53	33	11	2	0	0	0	0	0.622642	0.366667	0.0666667	0	0	0	0	0
13	NILstb	IPO9415	1	51	#N/A	#N/A	#N/A	#N/A	#N/A	#N/A	34	17	#N/A	#N/A	#N/A	#N/A	#N/A	0.666667	0.333333	#N/A
13	NILstb	IPO9415	2	37	#N/A	#N/A	#N/A	#N/A	#N/A	#N/A	26	6	#N/A	#N/A	#N/A	#N/A	#N/A	0.702703	0.162162	#N/A
13	NILstb	IPO9415	3	34	#N/A	#N/A	#N/A	#N/A	#N/A	#N/A	26	2	#N/A	#N/A	#N/A	#N/A	#N/A	0.764706	0.0588235	#N/A
13	NILstb	IPO9415	4	#N/A	#N/A	#N/A	#N/A	#N/A	#N/A	#N/A	#N/A	21	#N/A	#N/A	#N/A	#N/A	#N/A	#N/A	#N/A	#N/A
13	NILstb	IPO9415	5	33	#N/A	#N/A	#N/A	#N/A	#N/A	#N/A	9	0	#N/A	#N/A	#N/A	#N/A	#N/A	0.272727	0	#N/A
13	NILstb	IPO9415	6	31	#N/A	#N/A	#N/A	#N/A	#N/A	#N/A	23	0	#N/A	#N/A	#N/A	#N/A	#N/A	0.741935	0	#N/A
9	NILStb16q	IPO9415	1	43	#N/A	#N/A	28	21	1	0	0	0	#N/A	0.651163	0.488372	0.0232558	0	0	0	#N/A
9	NILStb16q	IPO9415	2	39	#N/A	#N/A	31	23	2	0	0	0	#N/A	0.794872	0.589744	0.0512821	0	0	0	#N/A
9	NILStb16q	IPO9415	3	40	#N/A	#N/A	27	17	1	0	0	0	#N/A	0.675	0.425	0.025	0	0	0	#N/A
9	NILStb16q	IPO9415	4	45	#N/A	#N/A	23	14	1	0	0	0	#N/A	0.511111	0.311111	0.0222222	0	0	0	#N/A
9	NILStb16q	IPO9415	5	44	#N/A	#N/A	22	5	1	0	0	0	#N/A	0.5	0.113636	0.0227273	0	0	0	#N/A
9	NILStb16q	IPO9415	6	48	#N/A	#N/A	18	10	0	0	0	0	#N/A	0.375	0.208333	0	0	0	0	#N/A
6	NILStb16q	IPO9415	1	39	57	48	23	10	0	0	0	0	0.842105	0.589744	0.25641	0	0	0	0	0
6	NILStb16q	IPO9415	2	45	67	45	23	10	0	0	0	0	0.671642	0.511111	0.222222	0	0	0	0	0
6	NILStb16q	IPO9415	3	32	65	50	14	9	1	0	0	0	0.769231	0.4375	0.28125	0.03125	0	0	0	0.02
6	NILStb16q	IPO9415	4	42	99	75	22	15	0	0	0	0	0.757576	0.52381	0.357143	0	0	0	0	0
6	NILStb16q	IPO9415	5	47	139	116	24	9	0	0	0	0	0.834532	0.510638	0.191489	0	0	0	0	0
6	NILStb16q	IPO9415	6	53	133	84	23	13	0	0	0	0	0.631579	0.433962	0.245283	0	0	0	0	0
4	NILStb16q	IPO9415	3	41	80	68	21	11	0	0	0	0	0.85	0.512195	0.268293	0	0	0	0	0
4	NILStb16q	IPO9415	4	44	130	85	25	15	0	0	0	0	0.653846	0.568182	0.340909	0	0	0	0	0
4	NILStb16q	IPO9415	5	44	91	88	27	21	1	0	0	0	0.967033	0.613636	0.477273	0.0227273	0	0	0	0.01
4	NILStb16q	IPO9415	1	35	63	41	8	1	0	0	0	0	0.650794	0.228571	0.0285714	0	0	0	0	0
4	NILStb16q	IPO9415	2	32	85	57	16	3	0	0	0	0	0.670588	0.5	0.09375	0	0	0	0	0
4	NILStb16q	IPO9415	6	39	273	123	14	9	0	0	0	0	0.450549	0.358974	0.230769	0	0	0	0	0
2	NILStb16q	IPO9415	4	46	292	115	14	3	0	0	0	0	0.393836	0.304348	0.0652174	0	0	0	0	0
2	NILStb16q	IPO9415	5	42	347	156	12	5	1	0	0	0	0.449568	0.285714	0.119048	0.0238095	0	0	0	0.01
2	NILStb16q	IPO9415	6	38	164	82	11	3	0	0	0	0	0.5	0.289474	0.0789474	0	0	0	0	0
2	NILStb16q	IPO9415	1	41	53	43	10	3	0	0	0	0	0.811321	0.243902	0.0731707	0	0	0	0	0
2	NILStb16q	IPO9415	2	40	52	33	2	1	0	0	0	0	0.634615	0.05	0.025	0	0	0	0	0
2	NILStb16q	IPO9415	3	28	70	48	2	0	0	0	0	0	0.685714	0.0714286	0	0	0	0	0	0
13	NILStb16q	IPO9415	1	48	#N/A	#N/A	#N/A	15	0	0	0	0	#N/A	#N/A	0.3125	0	0	0	0	#N/A
13	NILStb16q	IPO9415	2	45	#N/A	#N/A	#N/A	19	2	5	0	0	#N/A	#N/A	0.422222	0.0444444	0.111111	0	0	#N/A
13	NILStb16q	IPO9415	3	50	#N/A	#N/A	#N/A	16	2	0	0	0	#N/A	#N/A	0.32	0.04	0	0	0	#N/A
13	NILStb16q	IPO9415	4	33	#N/A	#N/A	#N/A	8	0	0	0	0	#N/A	#N/A	0.242424	0	0	0	0	#N/A
13	NILStb16q	IPO9415	5	38	#N/A	#N/A	#N/A	5	0	0	0	0	#N/A	#N/A	0.131579	0	0	0	0	#N/A
13	NILStb16q	IPO9415	6	33	#N/A	#N/A	#N/A	10	0	0	0	0	#N/A	#N/A	0.30303	0	0	0	0	#N/A

## Sheet: Summarized Data
SupplementaryTable1bis: Summarized raw data of the cytological assays of Stb16q NILs
Days_post_inoculation	Genotype	Isolate	Germination_rate	Mean_germination	Reached_stomata_rate	Mean_reached_stomata	Penetration_attempt_rate	Mean_penetration_attempt	Successfull_penetration_rate	Mean_successfull_penetration	Secondary_sub-stomatal_cavities_colonisation_rate	Mean_Secondary_sub-stomatal_cavities_colonisation	Early-stage_pycnidia_rate	Mean_Early-stage_pycnidia	Pycnidia_rate	Mean_Pycnidia	Penetration_efficiency	Mean_Penetration_efficiency
2	NIL stb	CFZ008	0.43	0.44 ± 0.12	0.13	0.18 ± 0.08	0.02	0.03 ± 0.02	0	0 ± 0	0	0 ± 0	0	0 ± 0	0	0 ± 0	0	0 ± 0
2	NIL stb	IPO9415	0.57		0.28		0.05		0		0		0		0		0
2	NIL Stb16q	CFZ008	0.33		0.14		0.01		0		0		0		0		0
2	NIL Stb16q	IPO9415	0.58	0.58	0.21	0.21	0.06	0.06	0		0		0		0		0	0
4	NIL stb	CFZ008	0.61	0.59 ± 0.08	0.51	0.4 ± 0.11	0.26	0.19 ± 0.07	0.04	0.03 ± 0.01	0	0 ± 0.01	0	0 ± 0	0	0 ± 0	0.02	0.01 ± 0.01
4	NIL stb	IPO9415	0.65		0.39		0.18		0.03		0		0		0		0.01
4	NIL Stb16q	CFZ008	0.5		0.3		0.13		0.02		0.01		0		0		0.01
4	NIL Stb16q	IPO9415	0.71	0.71	0.46	0.46	0.24	0.24	0		0		0		0		0	0
6	NIL stb	CFZ008	0.79	0.78 ± 0.01	0.47	0.47 ± 0.01	0.26	0.28 ± 0.02	0.11	0.12 ± 0.01	0.18	0.12 ± 0.08	0	0 ± 0	0	0 ± 0	0.05	0.07 ± 0.02
6	NIL stb	IPO9415	0.77		0.46		0.29		0.12		0.06		0		0		0.08
6	NIL Stb16q	CFZ008	0.78		0.43		0.26		0.14		0.17		0		0		0.1
6	NIL Stb16q	IPO9415	0.75	0.75	0.5	0.5	0.26		0		0		0		0		0	0
9	NIL stb	CFZ008	#N/A	#N/A	0.43	0.4 ± 0.06	0.26	0.24 ± 0.06	0.23	0.22 ± 0.06	0.59	0.61 ± 0.03	0.23	0.26 ± 0.04	0	0 ± 0	#N/A	#N/A
9	NIL stb	IPO9415	#N/A		0.44		0.28		0.28		0.65		0.3		0		#N/A
9	NIL Stb16q	CFZ008	#N/A		0.33		0.17		0.16		0.6		0.24		0		#N/A
9	NIL Stb16q	IPO9415	#N/A	#N/A	0.58	0.58	0.36		0.02		0		0		0		#N/A	#N/A
13	NIL stb	CFZ008	#N/A	#N/A	#N/A	#N/A	#N/A	#N/A	#N/A	#N/A	#N/A	#N/A	0.37	0.47 ± 0.14	0.1	0.08 ± 0.04	#N/A	#N/A
13	NIL stb	IPO9415	#N/A		#N/A		#N/A		#N/A		#N/A		0.63		0.11		#N/A
13	NIL Stb16q	CFZ008	#N/A		#N/A		#N/A		#N/A		#N/A		0.42		0.04		#N/A
13	NIL Stb16q	IPO9415	#N/A	#N/A	0.28	0.28	0.29	0.29	0.01	0.01	0.02	0.02	0	0	0	0	#N/A	#N/A
